# Supplementary material for: A Comprehensive Review of Plant and Microbial Natural Compounds as Sources of Potential Helicobacter pylori-Inhibiting Agents
Source: BioTech (Basel). 2025 Nov 26;14(4):94. doi: 10.3390/biotech14040094 (PMC12730657; doi:10.3390/biotech14040094)
Supplement: Supplementary file 1 [file biotech-14-00094-s001.zip]

Archive with 1 entries (1 files):
- biotech-3961226-supplementary.pdf
